# Supplementary material for: Anti-Toxoplasma gondii activity of Trametes versicolor (Turkey tail) mushroom extract
Source: Sci Rep. 2023 May 29;13:8667. doi: 10.1038/s41598-023-35676-6 (PMC10225767; doi:10.1038/s41598-023-35676-6)
Supplement: Supplementary file 2 — Supplementary Information 2. [file 41598_2023_35676_MOESM2_ESM.xls]

## Sheet: Compounds
Name	Formula	Annot. DeltaMass [ppm]	Calc. MW	RT [min]	# ChemSpider Results	# mzCloud Results	mzCloud Best Match	mzCloud Best Match Confidence	MS2	Area: DA_Blank3.raw (F6)	Area: DA_Blank4.raw (F7)	Area: DA_Blank5.raw (F8)	Area: DA_TT_1.raw (F11)	%	Area: DA_TT_2.raw (F12)	%	Area: DA_TT_3.raw (F13)	%	Mean(%)
(22E,24xi)-Ergosta-4,6,8(14),22-tetraen-3-one	C28 H40 O	-1.21	392.307	10.936	1	0			DDA for preferred ion	1.45015e+06	1.85147e+06	5.90708e+06	1.30225e+10	10.4529	1.7135e+10	12.442	1.10856e+10	10.8891	11.2613
(3beta,5alpha,22E)-3,5,9-Trihydroxyergosta-7,22-dien-6-one	C28 H44 O4	-0.88	444.324	7.746	17	0			DDA for preferred ion	353083	583965	3.07273e+06	2.37054e+09	1.90278	2.92395e+09	2.12313	3.21575e+09	3.15874	2.39488
Ergosterol peroxide	C28 H44 O3	-0.43	428.329	8.913	43	2	82.3	76.2	DDA for preferred ion	815213	1.05443e+06	1.2589e+07	2.15839e+09	1.73248	3.12694e+09	2.27053	2.3251e+09	2.28388	2.09563
stoloniferone F (2β,5α,6β,11α-tetrahydroxyergost-3-en-1-one)	C28 H46 O5	-0.12	462.334	7.786	7	0			DDA for preferred ion	222608	284665	899241	6.51829e+08	0.523208	1.00131e+09	0.727069	1.08845e+09	1.06915	0.773143
(2S,3R,4E,8E)-2-Amino-9-methyl-4,8-octadecadiene-1,3-diol	C19 H37 N O2	-0.34	311.282	3.49	1	0			DDA for preferred ion	464656	750379	1.74881e+06	7.18843e+08	0.576998	1.04724e+09	0.76042	7.45151e+08	0.73194	0.689786
Ergosterol peroxide	C28 H44 O3	0.24	428.329	9.27	43	3	86.4	82.3	DDA for preferred ion	345557	661258	1.39998e+07	8.63257e+08	0.692915	7.47361e+08	0.542673	6.50708e+08	0.639171	0.62492
(22E)-Stigmasta-5,22-dien-3-ol	C29 H48 O	-1.11	412.37	12.866	56	0			DDA for preferred ion	651666	925739	2.12946e+06	6.30832e+08	0.506353	6.85267e+08	0.497585	6.06146e+08	0.5954	0.533113
3-Methoxyestra-1,3,5(10),16-tetraene	C19 H24 O	-1.02	268.182	8.896	3	0			DDA for preferred ion	461027	674694	3.92879e+06	6.23776e+08	0.50069	5.61358e+08	0.407612	3.6325e+08	0.35681	0.421704
pentalinonsterol	C27 H40 O	-0.42	380.308	9.074	2	0			DDA for preferred ion	122672	186751	806748	5.66726e+08	0.454897	5.51008e+08	0.400097	5.03094e+08	0.494175	0.449723
Ergosterol peroxide	C28 H44 O3	0.15	428.329	7.877	43	1	70.7	59.4	DDA for preferred ion	139869	180927	8.44667e+06	4.36956e+08	0.350734	3.90826e+08	0.283786	4.92851e+08	0.484114	0.372878
(3beta,5alpha,24R)-4-Methyleneergosta-7,9(11),14-trien-3-ol	C29 H44 O	-0.33	408.339	12.171	2	0			DDA for preferred ion	237719	370872	724984	2.16853e+08	0.174063	1.57231e+08	0.114168	1.3189e+08	0.129552	0.139261
Ergosterol	C28 H44 O	0.32	396.339	12.061	26	0			No MS2	197158	293421	1.22293e+06	2.12866e+08	0.170862	1.48045e+08	0.107498	1.44592e+08	0.142028	0.140129
(3alpha,4beta,5alpha,6alpha,7beta,14beta,22R)-3,4,6,7,29-Pentahydroxy-22,29-epoxystigmastan-15-one	C29 H48 O7	1.21	508.341	4.928	3	0			DDA for preferred ion	149649	208558	371721	2.02443e+08	0.162496	2.02469e+08	0.147017	1.63251e+08	0.160357	0.156623
24-methylenecholesterol	C28 H46 O	-0.32	398.355	12.447	50	0			DDA for preferred ion	645493	939916	886881	1.82061e+08	0.146136	1.57134e+08	0.114098	1.70972e+08	0.167941	0.142725
3-Methoxyestra-1,3,5(10),16-tetraene	C19 H24 O	-0.86	268.182	8.67	3	0			DDA for preferred ion	237770	624437	2.11729e+06	1.48033e+08	0.118823	9.82947e+07	0.0713736	7.76897e+07	0.0763123	0.0888363
(22E)-Stigmasta-5,22-dien-3-ol	C29 H48 O	-2.12	412.37	10.143	56	0			DDA for preferred ion	296098	508876	930459	1.62581e+08	0.1305	1.49747e+08	0.108734	1.52958e+08	0.150246	0.129827
(22E)-Cholesta-4,6,8(14),22-tetraen-3-one	C27 H38 O	-0.35	378.292	10.025	1	0			DDA for preferred ion	181610	262182	627089	1.61045e+08	0.129267	1.58097e+08	0.114797	1.73021e+08	0.169953	0.138006
(3beta,5alpha,6alpha,7alpha,14beta,22E)-3,7,14-Trihydroxy-5,6-epoxyergosta-8,22-dien-15-one	C28 H42 O5	0.63	458.304	4.869	1	0			DDA for preferred ion	199061	277421	494459	6.19174e+07	0.0496996	6.12371e+07	0.0444654	8.57505e+07	0.0842302	0.0594651
(22S)-22-hydroxycampest-4-en-3-one	C28 H46 O2	3.9	414.351	8.369	25	0			DDA for preferred ion	450382	185386	1.69291e+06	3.87454e+07	0.0311	3.63201e+07	0.0263727	3.21194e+07	0.0315499	0.0296742
20-alfa-Dhydrodydrogesterone	C21 H32 O3	0.97	332.235	6.864	27	0			DDA for preferred ion	109661	154342	339080	3.82298e+07	0.0306862	3.86567e+07	0.0280693	3.75228e+07	0.0368576	0.031871
3-Methoxyestra-1,3,5(10),16-tetraene	C19 H24 O	-0.87	268.182	7.6	3	0			DDA for preferred ion	113182	164010	294308	6.22626e+07	0.0499767	6.12177e+07	0.0444513	8.9082e+07	0.0875027	0.0606436
(3beta,5alpha,24R)-4-Methyleneergosta-7,9(11),14-trien-3-ol	C29 H44 O	-2.46	408.338	11.625	2	0			DDA for preferred ion	1.2555e+06	713854	7.25618e+06	3.94121e+07	0.0316351	3.92416e+07	0.028494	4.16775e+07	0.0409386	0.0336893
24-methylenecholesterol	C28 H46 O	-1.2	398.354	9.237	50	0			DDA for preferred ion	291371	768477	655300	3.49495e+07	0.0280531	3.30175e+07	0.0239746	1.95578e+07	0.0192111	0.0237463
(1S,3R,5Z,7E)-1,25-Difluoro-9,10-secocholesta-5,7,10-trien-3-ol	C27 H42 F2 O	-0.1	420.32	8.576	4	0			DDA for preferred ion	66355.6	91546.7	411693	1.39129e+07	0.0111675	3.25974e+07	0.0236696	2.4506e+07	0.0240715	0.0196362
Typhasterol (6-oxo-Campestan-3alpha,22R,23R-triol)	C28 H48 O4	1.27	448.356	6.007	11	0			DDA for preferred ion	242546	321871	724481	2.4233e+07	0.0194513	2.2585e+07	0.0163994	2.89241e+07	0.0284113	0.0214207
(15beta,22E)-15-Hydroxyergosta-4,6,8(14),22-tetraen-3-one	C28 H40 O2	0.24	408.303	10.287	3	0			DDA for preferred ion	97049.2	133777	459265	1.88745e+07	0.0151501	1.43808e+07	0.0104422	1.15793e+07	0.011374	0.0123221
1,25-dihydroxyvitamin D3-26,23-lactone	C27 H40 O5	-3.27	444.286	6.489	11	0			No MS2	67084.2	36734.4	74957	2.12501e+06	0.00170569	5.44613e+06	0.00395454	6.65907e+06	0.00654101	0.00406708
(1S,3R,5Z,7E,23R)-1,3,23,25-Tetrahydroxy-9,10-secocholesta-5,7,10-trien-24-one	C27 H42 O5	-2.5	446.302	6.359	15	0			No MS2	54017.1	62152.3	115140	2.34124e+06	0.00187925	3.12232e+06	0.00226717	2.45576e+06	0.00241222	0.00218621
(3beta,16alpha)-3,16-Dihydroxy-24-methylenelanost-8-en-21-oic acid	C31 H50 O4	0.27	486.371	7.578	3	0			No MS2	181108	262441	470935	1.45513e+07	0.01168	8.73883e+06	0.00634543	1.86052e+07	0.0182753	0.0121002
24-methylenecholesterol	C28 H46 O	-0.82	398.355	10.004	50	0			DDA for preferred ion	231718	306404	656962	1.20183e+07	0.00964679	7.78712e+06	0.00565437	9.28614e+06	0.0091215	0.00814089
Armillaramide	C34 H69 N O4	0.28	555.523	13.548	2	0			DDA for preferred ion	746729	1.10095e+06	5.02551e+06	4.88879e+08	0.392411	6.33162e+08	0.459751	4.50151e+08	0.442171	0.431444
Pelargonone	C17 H34 O	-1.04	254.261	8.578	9	0			DDA for preferred ion	1.28774e+06	1.61516e+06	2.00175e+08	2.31095e+10	18.5495	1.28777e+10	9.35076	1.42266e+10	13.9744	13.9582
Paspalinine	C27 H31 N O4	0.45	433.226	5.515	2	0			DDA for preferred ion	377138	509542	1.62473e+06	1.07569e+09	0.86343	8.92427e+08	0.648008	9.85296e+08	0.967828	0.826422
brassicasterol	C28 H42 O	-1.29	394.323	8.9	6	0			DDA for preferred ion	482614	601908	3.41577e+07	1.61492e+10	12.9626	1.38543e+10	10.0599	1.38628e+10	13.617	12.2132
Beauvericin	C45 H57 N3 O9	-0.58	783.409	4.403	1	1	96.9	57.8	DDA for preferred ion	453149	507768	1.22891e+06	1.30034e+09	1.04375	1.2913e+09	0.937636	1.42855e+09	1.40323	1.12821
Soyacerebroside I	C40 H75 N O9	-1.3	713.543	12.501	8	0			DDA for preferred ion	1.5718e+06	2.23978e+06	5.29653e+06	1.24269e+09	0.997476	7.04729e+08	0.511717	9.93357e+08	0.975746	0.828313
Mucronine A	C29 H38 N4 O4	-2.38	506.288	2.582	1	0			DDA for preferred ion	415935	372876	520015	1.16519e+08	0.093527	9.96625e+07	0.0723668	6.89164e+07	0.0676946	0.0778628
chrysogeside D	C43 H79 N O9	0.11	753.576	12.013	7	0			DDA for preferred ion	355708	566170	749845	5.16565e+08	0.414634	3.70311e+08	0.26889	3.35766e+08	0.329814	0.337779
aspoquinolone A	C27 H31 N O6	0.56	465.215	2.957	2	0			DDA for preferred ion	387292	474360	882994	1.44764e+08	0.116199	1.35402e+08	0.0983181	1.18291e+08	0.116194	0.110237
Hecogenin	C27 H42 O4	0.09	430.308	7.135	39	0			DDA for preferred ion	167507	227289	364679	3.89481e+08	0.312627	2.43054e+08	0.176486	2.57088e+08	0.25253	0.247215
Koiganal II	C18 H32 O	-0.7	264.245	7.311	14	0			DDA for preferred ion	326173	1.02404e+06	423972	2.69626e+08	0.216422	3.74367e+08	0.271835	2.90621e+08	0.285468	0.257908
haplophytine	C37 H40 N4 O7	-1.69	652.289	7.52	1	0			DDA for preferred ion	99095.3	166643	261585	3.12398e+08	0.250754	3.32878e+08	0.241709	2.92092e+08	0.286914	0.259792
Ecdysone	C27 H44 O6	0.87	464.314	4.159	15	0			No MS2	126920	169793	328449	1.40213e+08	0.112546	9.55212e+07	0.0693598	7.92994e+07	0.0778935	0.0865997
Lupenone	C30 H48 O	-1.18	424.37	7.318	7	0			DDA for preferred ion	222985	280186	526614	7.90088e+07	0.0634184	8.96979e+07	0.0651313	6.24756e+07	0.061368	0.0633059
Hederagenin	C30 H48 O4	0.24	472.355	2.351	28	0			DDA for preferred ion	62006.6	83603.8	211797	2.64138e+07	0.0212017	4.62255e+06	0.00335652	8.19116e+06	0.00804594	0.0108681
Seocalcitol	C30 H46 O3	1.68	454.345	7.157	15	0			No MS2	103330	142108	403320	3.32571e+07	0.0266946	2.02073e+07	0.0146729	2.24886e+07	0.0220899	0.0211525
Pindolol	C14 H20 N2 O2	15.18	248.156	8.851	0	4	84	32.9	DDA for preferred ion	252428	343433	609319	3.05983e+08	0.245605	3.54395e+08	0.257333	3.02926e+08	0.297555	0.266831
(8E,10Z)-8,10-Tetradecadienal	C14 H24 O	-0.13	208.183	14.052	12	0			No MS2	584212	864593	1.30299e+06	2.5907e+07	0.0207949	1.98097e+07	0.0143842	2.00263e+07	0.0196712	0.0182835
Ebelactone B	C21 H36 O4	-0.66	352.261	2.911	8	0			DDA for preferred ion	384144	445089	877934	2.39081e+07	0.0191904	2.45363e+07	0.0178163	1.95422e+07	0.0191958	0.0187342
Equisetin	C22 H31 N O4	0.53	373.226	5.099	3	0			DDA for preferred ion	124813	165415	322719	1.2908e+07	0.0103609	1.89746e+07	0.0137778	1.14635e+07	0.0112602	0.0117997
Seocalcitol	C30 H46 O3	-1.24	454.344	10.431	15	0			No MS2	115105	167183	399528	4.47744e+06	0.00359393	4.22551e+06	0.00306822	1.43366e+06	0.00140824	0.00269013
Hecogenin	C27 H42 O4	3.67	430.31	9.248	39	0			DDA for preferred ion	74888	101228	308097	5.0145e+06	0.00402502	8.60975e+06	0.0062517	3.61426e+06	0.00355018	0.00460896
callystatin A	C29 H44 O4	-0.66	456.324	8.143	11	0			DDA for preferred ion	151659	233345	810104	1.59107e+09	1.27711	1.54902e+09	1.12477	1.68655e+09	1.65665	1.35284
salinixanthin	C61 H92 O9	1.4	968.675	10.824	1	0			DDA for preferred ion	135637	177503	595804	1.46042e+07	0.0117224	4.45034e+06	0.00323147	5.96271e+06	0.005857	0.00693696
Pelargonone	C17 H34 O	0.23	254.261	7.974	9	0			DDA for preferred ion	65575.4	85708.6	270483	1.38709e+07	0.0111338	8.56293e+06	0.0062177	1.13709e+07	0.0111693	0.00950695
calyxoside	C34 H68 N2 O9	-1.51	648.491	11.37	2	0			DDA for preferred ion	118501	168068	229440	9.36025e+06	0.00751324	1.31639e+07	0.00955854	1.36273e+07	0.0133857	0.0101525
Terpendole C	C32 H41 N O5	0.99	519.299	4.927	1	0			DDA for preferred ion	238595	310955	306247	3.58561e+06	0.00287808	9.46799e+06	0.00687489	8.63434e+06	0.00848127	0.00607808
Erucamide	C22 H43 N O	-0.56	337.334	10.522	1	1	93.3	79.1	DDA for preferred ion	1.07204e+07	1.45363e+07	1.60949e+07	3.25211e+08	0.261039	1.38928e+07	0.0100878	8.21681e+07	0.0807114	0.117279
enniatin B4	C34 H59 N3 O9	-2.55	653.423	4.294	1	0			DDA for preferred ion	207182	421169	611552	4.7781e+07	0.0383527	6.7366e+07	0.0489157	4.64585e+07	0.0456348	0.0443011
stoloniferone F	C28 H46 O5	0.06	462.335	3.135	7	0			DDA for preferred ion	132941	175475	464273	1.0714e+08	0.0859984	7.29801e+07	0.0529922	8.0949e+07	0.0795138	0.0728348
Norethisterone enanthate	C27 H38 O3	-0.81	410.282	5.026	10	0			DDA for preferred ion	115824	161044	744832	1.284e+08	0.103064	1.95527e+08	0.141976	1.62149e+08	0.159274	0.134771
Genistein	C15 H10 O5	1.1	270.053	2.391	33	5	97	9.9	DDA for preferred ion	204347	270130	431617	3.99684e+07	0.0320816	3.22434e+07	0.0234125	2.59509e+07	0.0254908	0.026995
12-Hydroxydodecanoic acid	C12 H24 O3	1.13	216.173	3.231	15	1	66.4	8.3	DDA for preferred ion	161462	215657	350599	6.32674e+06	0.00507832	7.49152e+06	0.00543974	5.67246e+06	0.00557189	0.00536332
12-oxo Phytodienoic Acid	C18 H28 O3	0.52	292.204	4.869	30	0			No MS2	161996	146192	268400	1.35433e+06	0.00108709	2.02465e+06	0.00147014	932654	0.000916119	0.00115778
3-Oxoglycyrrhetic acid	C30 H44 O4	0.58	468.324	6.215	4	0			DDA for preferred ion	133146	185232	344895	1.93511e+07	0.0155326	2.8019e+07	0.0203451	3.55197e+07	0.03489	0.0235893
10-Oxononadecanoic acid	C19 H36 O3	1.08	312.267	8.509	4	0			DDA for preferred ion	93425.2	132396	792140	3.31956e+07	0.0266453	2.13504e+07	0.0155029	2.0715e+07	0.0203478	0.020832
Ginkgoic acid	C22 H34 O3	-0.44	346.251	7.16	9	0			DDA for preferred ion	159872	351774	907948	8.31228e+08	0.667206	1.02624e+09	0.745173	8.33621e+08	0.818842	0.74374
BRASSIDIC ACID	C22 H42 O2	-1.23	338.318	8.173	18	0			DDA for preferred ion	148859	207504	384430	2.21603e+07	0.0177876	1.61363e+07	0.0117168	1.8536e+07	0.0182074	0.0159039
ricinelaidic acid	C18 H34 O3	0.43	298.251	4.766	74	0			No MS2	208315	294586	499729	5.95027e+08	0.477614	4.35462e+08	0.316197	3.75645e+08	0.368985	0.387598
3-Oxoglycyrrhetic acid	C30 H44 O4	0.54	468.324	4.522	4	0			DDA for preferred ion	709953	926190	1.67376e+06	8.73844e+08	0.701413	8.93972e+08	0.64913	8.23061e+08	0.808469	0.719671
Ginkgoic acid	C22 H34 O3	-0.4	346.251	7.545	9	0			DDA for preferred ion	151604	218383	1.37899e+06	4.50787e+08	0.361836	5.32712e+08	0.386812	4.7424e+08	0.465832	0.404827
ricinelaidic acid	C18 H34 O3	0.43	298.251	8.313	74	0			No MS2	1.30559e+06	176161	6.19251e+06	3.10677e+08	0.249373	2.88944e+08	0.209808	2.33592e+08	0.229451	0.229544
18-β-Glycyrrhetinic acid	C30 H46 O4	-0.52	470.339	3.744	14	5	70.7	59.4	DDA for preferred ion	435600	606373	1.59612e+06	2.94579e+08	0.236451	3.63909e+08	0.264241	3.65142e+08	0.358668	0.286453
3-Oxoglycyrrhetic acid	C30 H44 O4	-0.26	468.324	4.355	4	0			DDA for preferred ion	88570.6	134431	316636	8.5204e+07	0.0683912	1.23751e+08	0.0898578	1.44242e+08	0.141685	0.099978
Ursolic acid	C30 H48 O3	1.05	456.361	6.521	37	6	95.3	9.8	DDA for preferred ion	177976	248345	471384	6.14303e+07	0.0493086	6.04193e+07	0.0438716	5.53942e+07	0.0544122	0.0491974
Juniperic acid	C16 H32 O3	0.16	272.235	6.95	21	0			DDA for other ion	243424	1.03534e+06	630021	2.3698e+09	1.90218	2.53945e+09	1.84394	2.40806e+09	2.36536	2.03716
Glycocholic acid	C26 H43 N O6	-0.99	465.309	8.475	5	0			No MS2	125209	139756	484641	1.45846e+07	0.0117067	9.31531e+06	0.00676402	5.1912e+06	0.00509917	0.00785663
norselic acid C	C28 H40 O3	1.96	424.299	8.655	7	0			DDA for preferred ion	203643	278103	885523	2.81475e+07	0.0225933	1.56692e+07	0.0113777	2.38311e+07	0.0234086	0.0191265
Ergocalciferol	C28 H44 O	3.29	396.341	9.444	26	2	69.6	58.3	DDA for preferred ion	281108	432184	9.9572e+06	3.84832e+08	0.308895	3.43306e+08	0.249281	2.81704e+08	0.27671	0.278295
Ergocalciferol	C28 H44 O	2.17	396.34	8.224	26	1	74	64.2	DDA for preferred ion	97662.4	237240	2.6872e+06	1.10573e+08	0.0887539	1.14598e+08	0.0832117	1.01137e+08	0.0993438	0.0904365
Reduced Vitamin K	C31 H46 O2	-0.41	450.35	8.628	3	0			DDA for preferred ion	82094.5	119957	199367	2.13551e+07	0.0171413	3.10146e+07	0.0225203	1.77348e+07	0.0174204	0.0190273
Ergocalciferol	C28 H44 O	-4.29	396.338	7.305	26	1	73	62.7	DDA for preferred ion	277452	231240	591960	3.80227e+06	0.00305199	1.05308e+07	0.00764664	1.50395e+07	0.0147729	0.0084905
e-Tokoferol (Vitamin E)	C28 H42 O2	-1.02	410.318	8.77	6	0			DDA for preferred ion	278443	594832	5.83537e+07	1.27077e+10	10.2002	1.45464e+10	10.5624	7.72059e+09	7.58371	9.44878
Reduced Vitamin K	C31 H46 O2	-1.97	450.349	6.55	3	0			No MS2	108991	135256	273802	1.19211e+07	0.00956882	8.50719e+06	0.00617723	9.68221e+06	0.00951055	0.00841887
24,24-Difluoro-25-hydroxycholecalciferol	C27 H42 F2 O2	1.67	436.316	7.927	5	0			DDA for preferred ion	257702	276403	849006	3.90991e+06	0.00313839	1.25778e+07	0.009133	8.67569e+06	0.00852188	0.00693109
Tocopherol	C29 H50 O2	-0.9	430.381	9.988	16	0			No MS2	116936	154626	262608	8.73447e+06	0.00701095	5.91062e+06	0.00429181	7.7703e+06	0.00763254	0.00631177
Calcitriol	C27 H44 O3	1.06	416.329	7.525	73	0			DDA for preferred ion	49811.3	78244.7	123602	7.32436e+06	0.00587908	5.53964e+06	0.00402244	4.94395e+06	0.0048563	0.00491927
doxercalciferol	C28 H44 O2	-1.11	412.334	4.605	20	0			No MS2	44564.6	90666.1	130390	3.64914e+06	0.00292908	5.90369e+06	0.00428678	2.91516e+06	0.00286348	0.00335978
(8E,10Z)-8,10-Tetradecadienal	C14 H24 O	-0.02	208.183	2.039	12	0			DDA for preferred ion	145430	206533	997208	4.29383e+06	0.00344655	8.82306e+06	0.00640659	7.62464e+06	0.00748947	0.00578087
Methyl 15,16-dihydroxytetracosanoate	C25 H50 O4	-1.78	414.37	12.523	3	0			DDA for preferred ion	323312	452452	5.571e+09	3.07689e+10	24.6975	4.25883e+10	30.9242	2.87952e+10	28.2847	27.9688
Phytosphingosine	C18 H39 N O3	-1.29	317.293	3.732	1	0			DDA for preferred ion	219502	320288	4.05042e+07	2.2897e+10	18.3789	3.28244e+10	23.8344	2.78477e+10	27.354	23.1891
12-HSA	C18 H36 O3	-0.94	300.266	8.81	30	0			DDA for preferred ion	2.88315e+06	618213	1.81629e+08	2.29225e+10	18.3994	1.18226e+10	8.58462	6.64543e+09	6.52762	11.1705
13,14-Dihydroxybehenic acid	C22 H44 O4	-1.16	372.324	10.218	5	0			DDA for preferred ion	301084	415421	9.38818e+08	1.09054e+10	8.75349	1.3593e+10	9.87015	7.07031e+09	6.94496	8.52287
N-{(3R)-15-Methyl-3-[(13-methyltetradecanoyl)oxy]hexadecanoyl}glycyl-L-serine	C37 H70 N2 O7	-0.78	654.518	13.695	2	0			DDA for preferred ion	2.66203e+06	3.64971e+06	4.96996e+07	6.06762e+09	4.87033	4.16915e+09	3.0273	3.9679e+09	3.89755	3.93173
Dielaidoylphosphatidylcholine	C44 H84 N O8 P	-0.34	785.593	14.369	54	0			DDA for preferred ion	4.19385e+06	3.06261e+06	9.5045e+06	1.11178e+09	0.892398	2.94697e+09	2.13985	6.2355e+08	0.612495	1.21491
N-tetradecanoyl-4-hydroxysphinganine	C32 H65 N O4	-0.73	527.491	12.792	1	0			DDA for preferred ion	940853	1.42804e+06	3.11522e+06	2.6522e+09	2.12885	2.51506e+09	1.82623	2.23248e+09	2.1929	2.04933
Dielaidoylphosphatidylcholine	C44 H84 N O8 P	-1.25	785.592	14.16	54	0			DDA for preferred ion	3.67974e+06	2.91054e+06	1.47118e+07	1.92457e+09	1.54481	1.90365e+09	1.38228	2.17732e+09	2.13872	1.6886
15-Hydroxypentadecanoic acid	C15 H30 O3	0.82	258.22	6.126	11	0			DDA for preferred ion	374527	435573	1.6408e+07	7.31828e+08	0.58742	1.22051e+09	0.886237	4.217e+08	0.414224	0.629294
6-Hydroxy-6-methyl-9-oxooctacosanoic acid	C29 H56 O4	-0.76	468.418	14.057	1	0			DDA for preferred ion	1.56203e+06	2.03703e+06	2.94403e+06	1.12755e+09	0.905054	7.90912e+08	0.574296	1.17168e+09	1.15091	0.876753
C14-Dihydroceramide	C32 H65 N O3	-0.57	511.496	13.072	2	0			DDA for preferred ion	414625	602627	1.26802e+06	7.22163e+08	0.579662	1.13448e+09	0.823771	9.56956e+08	0.93999	0.781141
2,3-Dihydroxypropyl stearate	C21 H42 O4	0.14	358.308	9.477	4	0			DDA for preferred ion	203158	282154	8.39872e+07	7.0962e+08	0.569594	1.06252e+09	0.771516	7.09756e+08	0.697173	0.679428
methyl 3-hydroxypalmitate	C17 H34 O3	0.16	286.251	7.781	9	0			DDA for preferred ion	177273	403766	9.52779e+06	9.53692e+08	0.765505	9.70153e+08	0.704446	1.02559e+09	1.00741	0.825785
1-hexadecanoyl-2-(13Z-docosenoyl)-sn-glycero-3-phosphoethanolamine	C43 H84 N O8 P	-0.19	773.593	14.8	34	0			DDA for preferred ion	782458	1.10475e+06	1.18753e+07	5.74047e+08	0.460773	9.82022e+08	0.713064	8.67964e+08	0.852576	0.675471
1-tetradecanoyl-2-[(9Z)-octadecenoyl]-sn-glycero-3-phosphocholine	C40 H78 N O8 P	-0.37	731.546	13.352	37	0			DDA for other ion	1.06863e+06	1.37565e+06	1.62603e+06	5.62834e+08	0.451773	4.03012e+08	0.292635	7.81896e+08	0.768034	0.504147
calicoferol E ((8S)-3-hydroxy-9,10-seco-1,3,5(10)-cholestatrien-9-one) vit D	C27 H42 O2	-0.65	398.318	9.078	17	0			DDA for preferred ion	420204	463063	2.0293e+06	7.68196e+08	0.616612	6.89675e+08	0.500786	6.08168e+08	0.597386	0.571595
18-acetoxy-1alpha-hydroxyvitamin D3	C29 H46 O4	0.22	458.34	8.634	10	0			DDA for preferred ion	351585	455699	833398	7.21025e+08	0.578749	7.09666e+08	0.515302	6.47372e+08	0.635895	0.576649
N-Palmitoyl-L-threonine	C20 H39 N O4	0.71	357.288	5.128	1	0			DDA for preferred ion	205431	281851	661442	4.84897e+08	0.389215	7.11198e+08	0.516414	4.32459e+08	0.424792	0.443473
1-Palmitoyl-2-hydroxy-sn-glycero-3-PE	C21 H44 N O7 P	0.81	453.286	6.314	5	0			DDA for preferred ion	403064	614382	1.09054e+06	6.906e+08	0.554328	6.71341e+08	0.487473	5.66541e+08	0.556496	0.532766
2,3-Dihydroxypropyl stearate	C21 H42 O4	0.83	358.309	9.64	4	0			DDA for preferred ion	340087	453548	8.4931e+07	6.75662e+08	0.542337	9.40257e+07	0.0682738	5.24129e+07	0.0514836	0.220698
Hexadecanamide	C16 H33 N O	-0.37	255.256	7.046	4	2	99.7	70.2	DDA for preferred ion	3.3305e+06	2.98851e+06	3.38825e+06	6.38889e+08	0.512821	5.19377e+08	0.377129	5.16708e+08	0.507547	0.465832
sphinganine	C18 H39 N O2	0.24	301.298	2.211	3	0			DDA for preferred ion	147242	196403	887308	4.93468e+08	0.396095	6.10636e+08	0.443394	4.774e+08	0.468936	0.436142
N-(2-hydroxytetracosanoyl)-4-hydroxyeicosasphinganine	C44 H89 N O5	-0.48	711.674	17.547	3	0			DDA for preferred ion	640235	943470	6.15108e+06	5.42387e+08	0.435361	5.68852e+08	0.413054	4.51418e+08	0.443415	0.43061
(2Z)-3-(4-Methoxyphenyl)-2-(stearoylamino)acrylic acid	C28 H45 N O4	0.48	459.335	6.512	1	0			DDA for preferred ion	177119	245736	442822	4.52192e+08	0.362964	5.31455e+08	0.385899	4.50617e+08	0.442628	0.397164
(8Z,11Z,14Z)-N-[2-(3,4-Dihydroxyphenyl)ethyl]-8,11,14-icosatrienamide	C28 H43 N O3	0.16	441.324	6.481	1	0			DDA for preferred ion	158336	214002	368447	4.38653e+08	0.352096	5.18595e+08	0.376562	4.37077e+08	0.429328	0.385996
19-Hydroxynonadecanoic acid	C19 H38 O3	0.9	314.282	9.388	3	0			DDA for preferred ion	173595	293825	6.45917e+06	3.99663e+08	0.3208	4.25271e+08	0.308798	3.28553e+08	0.322728	0.317442
9-Oxo-10(E),12(E)-octadecadienoic acid	C18 H30 O3	-0.43	294.219	3.831	67	11	96.6	98.5	DDA for preferred ion	1.90097e+06	676262	3.79602e+06	2.5877e+08	0.207708	4.15331e+08	0.301579	3.02155e+08	0.296798	0.268695
Arachidonic acid	C20 H32 O2	-59198.8	286.23	6.565	37	1	84.8	79.9	DDA for preferred ion	214814	334314	541923	3.67379e+08	0.294886	4.034e+08	0.292916	3.20666e+08	0.314981	0.300928
(2S,3S)-2-(Dimethylamino)-1,3-octadecanediol	C20 H43 N O2	-1.44	329.329	4.255	1	0			DDA for preferred ion	245343	356956	856778	3.40717e+08	0.273485	3.989e+08	0.289649	2.86573e+08	0.281492	0.281542
1-myristoyl-2-palmitoleoyl-sn-glycero-3-phosphocholine	C38 H74 N O8 P	4.22	703.518	13.244	26	0			DDA for preferred ion	312462	248485	530012	3.9543e+08	0.317402	1.7255e+07	0.0125292	1.34432e+07	0.0132049	0.114379
19-Hydroxynonadecanoic acid	C19 H38 O3	0.9	314.282	9.682	3	0			DDA for preferred ion	349428	376861	6.64921e+07	3.85544e+08	0.309466	2.66538e+08	0.193538	3.4318e+08	0.337096	0.280033
Oleamide	C18 H35 N O	-0.86	281.272	7.289	4	3	96.3	98.5	DDA for preferred ion	876818	887770	1.16093e+06	2.65775e+08	0.213331	3.70116e+08	0.268748	2.8622e+08	0.281146	0.254408
15-Hydroxypentadecanoic acid	C15 H30 O3	0.6	258.22	5.915	11	0			DDA for preferred ion	139280	212369	461640	1.13437e+08	0.0910532	1.52535e+08	0.110759	3.28876e+08	0.323045	0.174952
N-(3-Hydroxy-15-methylhexadecanoyl)glycyl-L-serine	C22 H42 N2 O6	0.75	430.305	5.731	1	0			DDA for preferred ion	139739	181488	461101	2.95047e+08	0.236827	2.73894e+08	0.19888	2.38468e+08	0.234241	0.223316
Stearamide	C18 H37 N O	-0.5	283.287	8.668	2	1	90.7	38.4	DDA for preferred ion	4.01231e+06	3.92502e+06	4.09246e+06	2.85664e+08	0.229295	2.72226e+08	0.197668	2.52797e+08	0.248316	0.225093
6-hydroxysphing-4E-enine	C18 H37 N O3	-0.64	315.277	2.727	3	0			DDA for preferred ion	252442	396619	1.41726e+06	2.41484e+08	0.193833	2.82163e+08	0.204884	2.62139e+08	0.257491	0.218736
C17 Sphingosine	C17 H35 N O2	-0.58	285.267	3.615	4	0			DDA for preferred ion	162645	240141	613997	2.74858e+08	0.220622	2.8096e+08	0.20401	2.43606e+08	0.239287	0.221307
Ceramide 3	C36 H73 N O4	-0.2	583.554	14.509	4	0			DDA for preferred ion	628683	919926	1.38967e+07	2.73384e+08	0.219439	2.4204e+08	0.17575	2.63566e+08	0.258893	0.218027
Oleanolic acid	C30 H48 O3	-0.02	456.36	4.033	37	2	74.4	27	DDA for preferred ion	81917.7	117855	293895	2.6011e+08	0.208784	2.41745e+08	0.175536	2.1265e+08	0.20888	0.197733
Ceramide (d18:1/16:0)	C34 H67 N O3	-0.72	537.512	14.058	6	0			DDA for preferred ion	1.27748e+06	1.71994e+06	2.80139e+06	2.4949e+08	0.20026	2.57252e+08	0.186795	2.52318e+08	0.247845	0.211633
N-(2-hydroxyeicosanoyl)-4-hydroxysphinganine	C38 H77 N O5	-0.6	627.58	15.14	4	0			DDA for preferred ion	1.03126e+06	1.86931e+06	3.02554e+07	2.54564e+08	0.204332	1.37365e+08	0.0997431	1.60598e+08	0.157751	0.153942
(-)-Cholesteryl acetate	C29 H48 O2	-0.21	428.365	10.185	33	0			DDA for preferred ion	670090	245579	399622	1.58737e+08	0.127414	2.38995e+08	0.173539	1.74876e+08	0.171776	0.157576
2-Aminopalmitic acid	C16 H33 N O2	-0.61	271.251	2.68	5	0			DDA for preferred ion	478997	752566	1.91497e+06	1.88988e+08	0.151696	2.26918e+08	0.164769	1.209e+08	0.118756	0.145074
octadec-9-ynoic acid	C18 H32 O2	-64268.2	262.23	6.219	8	1	94.5	97.1	DDA for preferred ion	503498	602453	912563	1.97576e+08	0.15859	2.26537e+08	0.164493	1.68876e+08	0.165882	0.162988
Oleic acid	C18 H34 O2	0.62	282.256	9.023	61	4	99.1	10	DDA for preferred ion	306326	335732	1.08111e+06	1.99499e+08	0.160133	1.9219e+08	0.139553	1.47753e+08	0.145133	0.148273
1-stearoyl-2-oleoyl-sn-glycero-3-phosphoethanolamine zwitterion	C41 H80 N O8 P	-1.6	745.561	14.124	39	0			DDA for preferred ion	433429	612690	976661	1.95898e+08	0.157242	3.49892e+07	0.0254063	2.22133e+06	0.00218195	0.0616102
Palmitoyl sphingomyelin	C39 H79 N2 O6 P	-1.23	702.567	13.428	6	1	93.3	9.7	DDA for preferred ion	1.18811e+06	5.31904e+06	6.38773e+06	1.61274e+08	0.129451	1.35966e+08	0.0987274	1.91278e+08	0.187887	0.138688
3-Oxohexacosanoic acid	C26 H50 O3	0.72	410.376	12.68	1	0			DDA for preferred ion	119009	176264	1.34208e+07	1.29273e+08	0.103764	1.91249e+08	0.13887	1.23851e+08	0.121655	0.12143
1-(9Z-hexadecenoyl)-2-(9Z,12Z-octadecadienoyl)-sn-glycerol	C37 H66 O5	-2.29	590.49	11.983	7	0			DDA for preferred ion	255851	421482	545290	1.02155e+08	0.0819971	1.8263e+08	0.132611	1.10356e+08	0.1084	0.107669
(2R)-3-({[(2S)-2,3-Dihydroxypropoxy](hydroxy)phosphoryl}oxy)-2-hydroxypropyl palmitate	C22 H45 O9 P	1.29	484.281	7.751	2	0			DDA for preferred ion	236390	313918	1.14535e+06	1.75067e+08	0.140522	1.82476e+08	0.1325	3.50347e+07	0.0344136	0.102478
9,10-Dihydroxystearic acid	C18 H36 O4	0.88	316.262	3.377	22	0			DDA for preferred ion	214155	392288	789789	1.76411e+08	0.141601	1.47278e+08	0.106942	1.30904e+08	0.128583	0.125708
(5Z,8Z,11Z,14Z)-N-(2-Phenoxyethyl)-5,8,11,14-icosatetraenamide	C28 H41 N O2	-0.15	423.314	3.794	1	0			DDA for preferred ion	159994	234851	590804	1.27816e+08	0.102595	1.25295e+08	0.090979	1.75352e+08	0.172243	0.121939
(4Z,7Z,10Z,13Z,16Z,19Z)-N-Benzyl-4,7,10,13,16,19-docosahexaenamide	C29 H39 N O	-0.9	417.303	9.33	1	0			DDA for preferred ion	323739	458668	606345	1.7081e+08	0.137105	1.01846e+08	0.0739521	1.29764e+08	0.127464	0.11284
N~2~-[3-(Palmitoyloxy)hexadecanoyl]-D-ornithine	C37 H72 N2 O5	0.13	624.544	11.022	1	0			DDA for preferred ion	327187	466094	1.06447e+07	1.69349e+08	0.135932	6.56643e+07	0.0476801	7.95124e+07	0.0781028	0.0872383
N-2-hydroxypalmitoylsphingosine	C34 H67 N O4	-0.6	553.507	12.574	8	0			DDA for preferred ion	545311	830041	955903	1.54129e+08	0.123715	1.02761e+08	0.0746167	1.60474e+08	0.157629	0.118654
Oleanolic acid	C30 H48 O3	-39465.2	438.35	6.511	1	3	77.8	50.1	DDA for preferred ion	183639	162309	783389	1.51394e+08	0.12152	7.14044e+07	0.0518481	1.29148e+08	0.126858	0.100075
N-2-hydroxystearoylsphingosine	C36 H71 N O4	-0.63	581.538	13.624	7	0			DDA for preferred ion	527317	681928	956687	1.01448e+08	0.0814296	1.14179e+08	0.0829078	1.51229e+08	0.148548	0.104295
N~2~-(3-Hydroxyoctadecanoyl)-D-ornithine	C23 H46 N2 O4	0.28	414.346	5.083	1	0			DDA for preferred ion	184171	257753	604890	1.50735e+08	0.120992	1.489e+08	0.108119	1.08028e+08	0.106113	0.111741
Methyl (10E,12E)-9-[(2-methyl-2-propanyl)peroxy]-10,12-octadecadienoate	C23 H42 O4	0.38	382.308	11.94	3	0			DDA for preferred ion	167094	248191	1.68379e+06	1.50396e+08	0.120719	2.78709e+07	0.0202376	2.92763e+07	0.0287573	0.0565714
(+/-)9,10-dihydroxy-12Z-octadecenoic acid	C18 H34 O4	-57313	296.235	4.194	54	10	92.6	69.4	DDA for preferred ion	398358	207394	3.14835e+06	1.39496e+08	0.11197	1.46098e+08	0.106085	6.94731e+07	0.0682414	0.0954322
Glucosylceramide (d18:1/22:0)	C46 H89 N O8	-0.13	783.659	15.894	4	0			No MS2	386952	574033	642305	1.24786e+08	0.100162	1.30828e+08	0.0949966	1.44606e+08	0.142043	0.112401
1-Oleoyl-2-Stearoyl-sn-Glycero-3-Phosphocholine	C44 H86 N O8 P	-0.48	787.609	15.006	36	0			DDA for preferred ion	471759	694821	1.22334e+06	1.38842e+08	0.111445	1.3625e+08	0.0989338	1.11017e+08	0.109048	0.106476
2-[(11Z,14Z)-11,14-Icosadienoyloxy]-3-(icosanoyloxy)propyl henicosanoate	C64 H120 O6	4.25	984.913	14.285	18	0			No MS2	175247	240680	2.15927e+06	1.29908e+08	0.104274	5.75116e+07	0.0417602	4.3809e+07	0.0430324	0.0630221
1-Palmitoyl-2-hydroxy-sn-glycero-3-PE	C21 H44 N O7 P	0.8	453.286	6.611	5	0			DDA for preferred ion	182747	263615	1.18478e+06	1.08312e+08	0.0869396	1.29111e+08	0.0937498	1.27623e+08	0.12536	0.102016
Palmitic Acid	C16 H32 O2	1.08	256.241	8.871	32	0			No MS2	1.25305e+06	245131	838288	1.2698e+08	0.101924	1.17816e+08	0.0855486	1.23259e+08	0.121073	0.102849
Ceramide (d18:1/22:0)	C40 H79 N O3	-0.43	621.606	16.417	3	0			DDA for preferred ion	1.62051e+06	2.30856e+06	5.66089e+06	1.26644e+08	0.101654	1.25875e+08	0.0914002	1.01156e+08	0.099363	0.0974723
1-lauroyl-sn-glycero-3-phosphocholine	C20 H42 N O7 P	0.95	439.27	5.289	5	0			DDA for preferred ion	219042	288774	621016	1.24401e+08	0.0998536	1.23106e+08	0.0893896	1.02237e+08	0.100424	0.0965557
Stearic acid	C18 H36 O2	0.18	284.272	10.13	28	0			DDA for other ion	582914	591515	1.64303e+06	1.22377e+08	0.098229	1.13481e+08	0.0824007	1.14006e+08	0.111985	0.0975382
Glucosylceramide (d18:1/22:0)	C46 H89 N O8	-0.72	783.658	16.069	4	0			DDA for preferred ion	1.04724e+06	1.56357e+06	1.82065e+06	1.13423e+08	0.091042	5.30487e+07	0.0385196	1.21197e+08	0.119048	0.0828701
(+/-)9,10-dihydroxy-12Z-octadecenoic acid	C18 H34 O4	1.25	314.246	2.369	44	4	69.4	47.6	DDA for preferred ion	191302	249860	1.32341e+06	9.29379e+07	0.074599	1.15566e+08	0.0839148	6.27553e+07	0.0616428	0.0733855
9,10-Dihydroxystearic acid	C18 H36 O4	1.37	316.262	7.333	22	0			DDA for preferred ion	977642	948744	2.4312e+06	1.13545e+08	0.09114	9.48451e+07	0.0688688	1.05509e+08	0.103638	0.0878824
9(Z),11(E),13(E)-Octadecatrienoic Acid methyl ester	C19 H32 O2	0.18	292.24	5.277	21	2	92.2	92.2	DDA for preferred ion	200789	277358	646922	1.05584e+08	0.0847495	6.95688e+07	0.0505152	1.1351e+08	0.111498	0.0822542
N-STEAROYLSPHINGOMYELIN	C41 H83 N2 O6 P	-1.15	730.598	14.378	6	0			DDA for preferred ion	455902	727226	2.87301e+06	9.86904e+07	0.0792164	8.72647e+07	0.0633645	1.00808e+08	0.0990212	0.0805341
16-Heptadecyne-1,2,4-triol	C17 H32 O3	0.56	284.235	7.082	10	0			DDA for preferred ion	116151	162525	428701	8.78357e+07	0.0705036	9.60245e+07	0.0697252	9.97307e+07	0.0979626	0.0793971
3-Oxotetracosanoic acid	C24 H46 O3	0.3	382.345	11.497	5	0			DDA for preferred ion	97769.2	132775	1.89809e+06	9.76769e+07	0.0784029	8.46728e+07	0.0614825	7.85383e+07	0.0771459	0.0723438
OLEOYL PROLINE	C23 H41 N O3	-1.62	379.308	3.712	3	0			DDA for preferred ion	155519	231729	574580	9.50768e+07	0.0763158	7.20767e+07	0.0523362	8.28305e+07	0.081362	0.0700047
(3beta)-Stigmast-5-en-3-yl 6-O-[(13Z,16Z,19Z)-13,16,19-docosatrienoyl]-beta-D-glucopyranoside	C57 H96 O7	-3.67	892.712	16.97	2	0			DDA for preferred ion	1.84462e+06	2.53234e+06	2.91053e+06	8.05799e+07	0.0646795	9.29556e+07	0.0674968	6.26425e+07	0.061532	0.0645694
2,3-Dihydroxypropyl stearate	C21 H42 O4	-0.49	358.308	9.109	4	0			DDA for other ion	2.43653e+06	2.60517e+06	2.20031e+06	8.90899e+07	0.0715103	6.74483e+07	0.0489755	6.24377e+07	0.0613308	0.0606055
1,2-Dilinoleoyl-sn-glycerol	C39 H68 O5	0.24	616.507	9.691	8	0			DDA for preferred ion	143931	204618	357076	4.82922e+07	0.038763	8.83633e+07	0.0641622	5.96676e+07	0.0586098	0.053845
PG(16:1(9Z)/20:4(5Z,8Z,11Z,14Z))	C42 H73 O10 P	4.23	768.497	12.638	12	0			DDA for preferred ion	121574	103896	2.54851e+06	9.74265e+06	0.00782019	8.63455e+07	0.0626971	1.76136e+07	0.0173014	0.0292729
Palmitic Acid	C16 H32 O2	0.74	256.24	8.547	32	0			No MS2	878167	776356	1.30603e+06	7.65716e+07	0.0614621	8.62063e+07	0.062596	6.90319e+07	0.067808	0.0639554
(2R)-1-(Hexadecyloxy)-3-(phosphonooxy)-2-propanyl (11Z)-11-docosenoate	C41 H81 O7 P	-1.25	716.571	16.029	6	0			No MS2	794190	1.18575e+06	1.38071e+06	7.75737e+07	0.0622665	7.37106e+07	0.0535226	4.19948e+07	0.0412503	0.0523465
2-(Henicosanoyloxy)-3-[(11Z,14Z)-11,14-icosadienoyloxy]propyl docosanoate	C66 H124 O6	4.17	1012.94	15.134	8	0			No MS2	132148	194734	7.93165e+06	7.63621e+07	0.061294	2.67942e+07	0.0194558	5.98699e+07	0.0588084	0.0465194
1,2-dioctadecanoyl-sn-glycerol-3-phosphate	C39 H77 O8 P	1.24	704.536	13.778	10	0			DDA for preferred ion	642009	892695	1.17188e+06	4.99958e+07	0.0401304	4.79028e+07	0.0347831	7.50389e+07	0.0737085	0.0495407
beta-D-galactosyl-(1<->1')-N-icosanoyl-(4E,14Z)-sphingadienine	C44 H83 N O8	-3.49	753.609	13.787	5	0			DDA for preferred ion	793953	392714	764019	6.41857e+07	0.0515203	7.4267e+07	0.0539266	5.68776e+07	0.0558692	0.053772
Ceramide (d18:1/12:0)	C30 H59 N O3	-1.55	481.449	11.939	2	0			No MS2	387414	632775	793515	1.43929e+07	0.0115529	9.84702e+06	0.00715011	7.22306e+07	0.07095	0.0298843
Colfosceril palmitate	C40 H80 N O8 P	3.95	733.565	12.022	33	0			No MS2	102901	158004	199951	6.81834e+07	0.0547292	3.59069e+07	0.0260726	3.13526e+07	0.0307967	0.0371995
D-Sphingosine	C18 H37 N O2	-1.64	299.282	7.908	9	2	65.5	57.2	DDA for preferred ion	100303	137632	684013	6.33347e+07	0.0508373	6.74411e+07	0.0489702	6.53218e+07	0.0641637	0.0546571
C22 Phytoceramide (t18:0/22:0)	C40 H81 N O4	-2.73	639.615	16.077	4	0			DDA for preferred ion	807407	1.20548e+06	3.89554e+06	5.6889e+07	0.0456634	4.18596e+07	0.030395	6.11183e+07	0.0600347	0.0453644
C15 Ceramide (d18:1/15:0)	C33 H65 N O3	-0.7	523.496	12.821	2	0			DDA for preferred ion	426610	713728	821568	6.0253e+07	0.0483636	4.97715e+07	0.03614	4.64985e+07	0.0456741	0.0433926
(8Z,11Z,14Z,17Z,20Z,23Z)-hexacosahexaenoic acid	C26 H40 O2	-1.06	384.302	8.08	1	0			DDA for preferred ion	207580	321577	552423	5.98369e+07	0.0480297	3.69975e+07	0.0268646	5.11976e+07	0.0502899	0.0417281
(1Z,2S)-N-[(2S,3R,4E,8E)-1,3-Dihydroxy-4,8-octadecadien-2-yl]-2-hydroxyhexadecanimidic acid	C34 H65 N O4	0.5	551.492	12.959	6	0			DDA for preferred ion	429012	620139	1.17738e+06	5.42254e+07	0.0435254	4.13668e+07	0.0300372	5.90622e+07	0.0580151	0.0438592
O-(Hydroxy{(2R)-2-hydroxy-3-[(2-methoxyoctadecyl)oxy]propoxy}phosphoryl)-L-serine	C25 H52 N O9 P	1.02	541.339	6.164	1	0			DDA for preferred ion	159065	220104	422374	4.36833e+07	0.0350635	5.83314e+07	0.0423555	5.02262e+07	0.0493357	0.0422516
Glycidyl Stearate	C21 H40 O3	0.36	340.298	9.112	5	0			DDA for preferred ion	558342	247367	785642	5.82146e+07	0.0467274	4.9806e+07	0.0361651	4.0764e+07	0.0400413	0.0409779
Lignoceric acid	C24 H48 O2	0.33	368.366	13.901	14	0			No MS2	209765	303881	3.01267e+06	5.80421e+07	0.046589	2.80317e+07	0.0203543	2.48e+07	0.0243603	0.0304345
dilauroyl peroxide	C24 H46 O4	0.94	398.34	9.186	8	0			DDA for preferred ion	108794	111303	1.51999e+06	5.78752e+07	0.046455	4.62352e+07	0.0335722	5.49409e+07	0.0539668	0.0446647
10-Oxononadecanoic acid	C19 H36 O3	-1.3	312.266	12.653	4	0			No MS2	413505	617739	855630	3.02259e+07	0.0242616	5.67397e+07	0.0411998	3.44668e+07	0.0338557	0.0331057
2-hydroxycerotic acid	C26 H52 O3	0.2	412.392	10.961	6	0			DDA for preferred ion	126773	170152	3.07664e+06	2.44429e+07	0.0196197	5.59513e+07	0.0406273	3.72797e+07	0.0366188	0.0322886
L-alpha-lysophosphatidylcholine	C22 H46 N O7 P	2.12	467.302	6.884	6	0			DDA for preferred ion	128454	180793	397190	4.34685e+07	0.0348911	3.91071e+07	0.0283964	4.72937e+07	0.0464552	0.0365809
10-Oxononadecanoic acid	C19 H36 O3	1.13	312.267	8.214	4	0			DDA for preferred ion	110937	140018	445512	3.67104e+07	0.0294665	4.7254e+07	0.034312	3.84193e+07	0.0377381	0.0338389
Hexacosanedioic acid	C26 H50 O4	0.08	426.371	11.526	2	0			DDA for preferred ion	114907	206460	1.13366e+06	4.64023e+07	0.037246	4.01562e+07	0.0291582	4.33008e+07	0.0425331	0.0363124
1-(1Z-hexadecenyl)-2-oleoyl-sn-glycero-3-phosphoethanolamine	C39 H76 N O7 P	2.17	701.537	13.071	7	0			DDA for preferred ion	304085	448160	959797	4.51853e+07	0.0362691	1.85314e+07	0.013456	5.02015e+06	0.00493115	0.0182188
N-octodecanoylsphinganine	C36 H73 N O3	0.23	567.559	14.938	2	0			DDA for preferred ion	947275	1.36483e+06	1.44854e+06	4.4243e+07	0.0355128	3.15653e+07	0.0229202	2.81159e+07	0.0276174	0.0286835
Stearoylethanolamide	C20 H41 N O2	0.12	327.314	8.749	2	0			No MS2	728543	330645	674619	9.24576e+06	0.00742134	4.38021e+07	0.0318056	3.77532e+07	0.0370839	0.0254369
1-Stearoyl-2-arachidonoyl-sn-glycero-3-phosphate	C41 H73 O8 P	0.95	724.505	11.926	16	0			DDA for preferred ion	294334	467075	604275	4.07626e+07	0.0327192	2.52149e+07	0.018309	2.29715e+07	0.0225643	0.0245308
N-[(2S,3R)-1,3-Dihydroxy-2-octadecanyl]nonacosanamide	C47 H95 N O3	-0.94	721.731	16.245	1	0			DDA for preferred ion	1.26823e+06	1.64627e+06	1.5782e+06	3.31155e+07	0.026581	1.97702e+07	0.0143555	2.6555e+07	0.0260842	0.0223402
1-Oleoyl-rac-glycerol	C21 H40 O4	0.13	356.293	7.098	6	0			DDA for preferred ion	84748.3	101488	285680	3.31022e+07	0.0265703	3.14542e+07	0.0228395	3.08012e+07	0.0302551	0.026555
1-Stearoyl-2-arachidonoyl-sn-glycero-3-phosphate	C41 H73 O8 P	-2.25	724.503	12.3	15	0			No MS2	248225	343684	488984	3.25655e+07	0.0261395	2.90134e+07	0.0210672	1.99286e+07	0.0195753	0.0222607
N-hexadecanoylsphingosine 1-phosphate	C34 H68 N O6 P	1.93	617.48	12.246	1	0			DDA for preferred ion	448234	607551	882985	1.75082e+07	0.0140534	3.0918e+07	0.0224502	1.79807e+07	0.0176619	0.0180552
3-[(7Z)-7-Tetradecenoyloxy]dodecanoic acid	C26 H48 O4	-0.05	424.355	13.956	3	0			DDA for preferred ion	241009	362383	2.44664e+06	2.87391e+07	0.0230682	4.07585e+06	0.00295955	7.05141e+06	0.0069264	0.0109847
Methyl hydroxy-3,4-dehydro-apo-8'-lycopenate	C31 H42 O3	-4.41	462.311	9.777	1	0			No MS2	140072	248671	729690	9.68806e+06	0.00777637	2.79695e+07	0.0203092	1.02082e+07	0.0100272	0.0127042
10-Oxononadecanoic acid	C19 H36 O3	0.84	312.267	8.715	4	0			DDA for preferred ion	144449	194000	974202	1.65775e+07	0.0133064	1.71183e+07	0.0124299	2.72084e+07	0.026726	0.0174874
(3beta,16alpha)-3,16-Dihydroxy-24-methylenelanost-8-en-21-oic acid	C31 H50 O4	-0.28	486.371	7.834	3	0			No MS2	246488	350838	609578	2.59782e+07	0.020852	2.70141e+07	0.0196154	1.64397e+07	0.0161482	0.0188719
Eicosapentanoic acid	C20 H30 O2	1.46	302.225	2.01	73	0			DDA for preferred ion	103925	38312.7	7800.77	756484	0.000607211	2.06481e+07	0.014993	2.66046e+07	0.0261329	0.013911
1-oleoyl-2-(4Z,7Z,10Z,13Z,16Z,19Z-docosahexaenoyl)-sn-glycerol	C43 H70 O5	0.32	666.523	14.654	7	0			DDA for preferred ion	701462	972322	1.40942e+06	2.53203e+07	0.020324	1.63573e+07	0.0118773	1.53762e+07	0.0151036	0.0157683
Hexacosanedioic acid	C26 H50 O4	0.14	426.371	10.537	2	0			DDA for preferred ion	91563	119557	984200	2.1558e+07	0.0173041	1.31629e+07	0.00955782	2.51859e+07	0.0247393	0.0172004
Icosanedioic acid	C20 H38 O4	0.12	342.277	6.376	6	0			DDA for preferred ion	219183	222476	389753	2.34514e+07	0.0188238	2.41851e+07	0.0175613	1.89113e+07	0.018576	0.0183204
PC(o-18:0/18:2(9Z,12Z))	C44 H86 N O7 P	0.29	771.614	14.903	10	0			DDA for preferred ion	481029	695685	2.07516e+06	2.27567e+07	0.0182662	2.38212e+07	0.017297	1.23643e+07	0.0121451	0.0159028
3-oxopalmitic acid	C16 H30 O3	0.34	270.22	5.667	20	0			No MS2	141448	531027	891500	1.59861e+07	0.0128317	1.69888e+07	0.0123359	2.33668e+07	0.0229525	0.01604
Unsaturated archaetidylinositol phosphate	C49 H84 O14 P2	1.45	958.535	5.041	0	0			No MS2	36386.2	49902.6	116774	2.19692e+07	0.0176342	2.31817e+07	0.0168327	2.03845e+07	0.0200231	0.0181633
Dielaidoylphosphatidylcholine	C44 H84 N O8 P	4.71	785.597	10.322	54	0			No MS2	116572	107262	159640	2.12819e+06	0.00170824	2.30341e+07	0.0167255	4.76845e+06	0.00468391	0.00770587
Pentadecanedioic acid	C15 H28 O4	0.97	272.199	2.266	3	0			DDA for preferred ion	240832	226058	523449	1.65897e+07	0.0133162	1.653e+07	0.0120028	2.27866e+07	0.0223826	0.0159005
N-(2-hydroxyeicosanoyl)-4-hydroxysphinganine	C38 H77 N O5	-1.44	627.579	13.853	4	0			DDA for preferred ion	258045	372037	844762	7.88835e+06	0.00633178	1.59876e+07	0.0116089	2.24614e+07	0.0220632	0.0133346
1-palmitoyl-2-oleoyl-sn-glycero-3-phosphoethanolamine	C39 H76 N O8 P	-0.06	717.531	12.845	35	0			DDA for preferred ion	180289	245249	540363	2.22753e+07	0.0178799	2.19015e+07	0.0159031	2.13454e+07	0.0209669	0.01825
N-[(2S,3R,4E,6R)-1,3,6-Trihydroxy-4-octadecen-2-yl]heptadecanamide	C35 H69 N O4	-0.33	567.522	12.926	3	0			DDA for other ion	299424	465514	806839	2.22299e+07	0.0178434	1.41077e+07	0.0102439	1.7994e+07	0.017675	0.0152541
(2R)-1-(Icosyloxy)-3-(phosphonooxy)-2-propanyl palmitate	C39 H79 O7 P	-1.82	690.555	13.376	3	0			DDA for preferred ion	193873	278180	368858	1.12923e+07	0.00906409	1.18231e+07	0.00858499	2.20902e+07	0.0216986	0.0131159
Heptadecanedioic acid	C17 H32 O4	0.75	300.23	4.084	6	0			DDA for preferred ion	141120	205375	546552	1.78478e+07	0.014326	2.13647e+07	0.0155133	1.60528e+07	0.0157682	0.0152025
Hexadecanedioic acid	C16 H30 O4	1.16	286.215	3.078	5	2	97.7	9.9	DDA for preferred ion	219658	260016	461345	2.03411e+07	0.0163273	1.54251e+07	0.0112005	1.46348e+07	0.0143753	0.0139677
19-Hydroxynonadecanoic acid	C19 H38 O3	0.9	314.282	8.75	3	0			DDA for preferred ion	138224	119202	1.12624e+06	1.63434e+07	0.0131184	7.31707e+06	0.00531306	2.02559e+07	0.0198967	0.0127761
Ceramide (d18:1/9Z-18:1)	C36 H69 N O3	-1.71	563.527	14.292	9	0			DDA for preferred ion	205439	304105	394041	1.59458e+07	0.0127993	2.00136e+07	0.0145323	1.22543e+07	0.012037	0.0131229
N-Oleoyl-L-Serine	C21 H39 N O4	-1.54	369.287	7.217	2	0			DDA for preferred ion	43557.5	40275.4	77657	7.71122e+06	0.00618961	1.94276e+07	0.0141067	6.22426e+06	0.00611391	0.00880342
Docosanamide	C22 H45 N O	-0.81	339.35	11.626	1	1	97.3	59.7	DDA for preferred ion	2.10234e+06	2.10321e+06	1.44583e+06	1.89851e+07	0.0152389	1.82167e+07	0.0132275	1.75561e+07	0.0172448	0.0152371
Pentacosanoic acid	C25 H50 O2	0.65	382.381	14.372	9	1	97.3	9.9	DDA for preferred ion	146615	210909	1.02062e+06	1.84871e+07	0.0148391	1.7345e+07	0.0125945	1.05577e+07	0.0103705	0.0126014
1-hexadecyl-2-[(9Z,12Z)-octadecadienoyl]-sn-glycero-3-phosphocholine	C42 H82 N O7 P	-2.46	743.581	14.069	11	0			No MS2	658172	601222	598823	1.69224e+07	0.0135832	1.78069e+07	0.0129299	1.80919e+07	0.0177712	0.0147614
1-tetradecyl-sn-glycero-3-phosphocholine	C22 H48 N O6 P	1.58	453.323	7.374	1	0			DDA for preferred ion	36823.9	51882	120937	1.73087e+07	0.0138933	5.64116e+06	0.00409615	897139	0.000881234	0.00629022
Tricosanedioic acid	C23 H44 O4	0.65	384.324	8.492	2	0			DDA for preferred ion	81073.9	83986.5	281737	1.57998e+07	0.0126821	1.70742e+07	0.0123979	1.15024e+07	0.0112985	0.0121262
13,14-Dihydroxybehenic acid	C22 H44 O4	-0.66	372.324	9.143	5	0			DDA for preferred ion	85610.8	109673	2.02778e+06	1.67127e+07	0.0134149	8.82509e+06	0.00640806	8.15651e+06	0.0080119	0.00927828
24-methylenecholesterol	C28 H46 O	-0.56	398.355	9.091	50	0			DDA for preferred ion	102336	150856	396239	1.45528e+07	0.0116812	1.58397e+07	0.0115015	1.57576e+07	0.0154782	0.012887
4-(Stearoylamino)butanoic acid	C22 H43 N O3	-0.42	369.324	8.417	4	0			DDA for preferred ion	74398.7	103719	352326	1.46833e+07	0.0117859	1.49158e+07	0.0108306	8.59785e+06	0.00844542	0.010354
Saturated archaetidylinositol	C49 H99 O11 P	-4.43	894.689	13.813	0	0			No MS2	410818	606202	877614	1.48592e+07	0.0119271	5.56138e+06	0.00403822	6.14834e+06	0.00603934	0.00733489
1-(9Z-octadecenoyl)-2-hexadecanoyl-3-beta-D-galactosyl-sn-glycerol	C43 H80 O10	-2.05	756.574	13.326	5	0			DDA for preferred ion	137230	191841	367144	9.36624e+06	0.00751805	1.12411e+07	0.00816238	1.41995e+07	0.0139478	0.00987607
1-(1Z-hexadecenyl)-2-oleoyl-sn-glycero-3-phosphoethanolamine	C39 H76 N O7 P	4.52	701.539	14.638	7	0			No MS2	128892	183145	256918	1.41562e+07	0.0113628	4.77724e+06	0.00346884	9.53519e+06	0.00936615	0.00806594
Cerotic acid (hexacosanoic acid)	C26 H52 O2	-0.05	396.397	14.837	14	0			DDA for preferred ion	167657	226427	937958	1.41302e+07	0.011342	9.68453e+06	0.00703212	1.26562e+07	0.0124319	0.0102686
1,2-dioctadecanoyl-sn-glycerol-3-phosphate	C39 H77 O8 P	3.67	704.538	14.847	10	0			DDA for preferred ion	805212	1.16453e+06	1.12478e+06	1.38982e+07	0.0111558	1.03692e+07	0.00752927	7.31745e+06	0.00718771	0.00862426
1-hexadecanoyl-2-[(5S,6E,8Z,11Z,14Z)-5-hydroxyicosatetraenoyl]-sn-glycero-3-phosphocholine	C44 H80 N O9 P	2.43	797.559	10.673	8	0			No MS2	139447	215546	322104	1.28685e+07	0.0103292	1.37942e+07	0.0100162	2.41989e+06	0.00237699	0.00757415
30-Hydroxytriacontanoic acid	C30 H60 O3	0.68	468.455	15.263	1	0			DDA for preferred ion	107497	151616	986417	1.35947e+07	0.0109122	7.31578e+06	0.00531213	8.68656e+06	0.00853255	0.00825228
1-Palmitoyl-2-stearoyl-sn-glycero-3-phosphorylcholine	C42 H85 N O8 P	0.11	762.601	15.029	1	0			DDA for preferred ion	1.40682e+06	1.54588e+06	2.54794e+06	1.11786e+07	0.00897282	1.07621e+07	0.00781458	1.34104e+07	0.0131727	0.00998669
2-Oxotricosanoic acid	C23 H44 O3	0.38	368.329	10.857	3	0			DDA for preferred ion	119156	120070	894277	1.31778e+07	0.0105775	1.12723e+07	0.00818506	1.05044e+07	0.0103182	0.00969358
O-{Hydroxy[(2R)-2-hydroxy-3-(nonadecanoyloxy)propoxy]phosphoryl}-L-serine	C25 H50 N O9 P	1.17	539.323	4.904	2	0			No MS2	146471	200319	357036	1.17719e+07	0.00944898	1.23853e+07	0.00899316	8.49644e+06	0.00834581	0.00892932
TG(16:1(9Z)/18:2(9Z,12Z)/18:2(9Z,12Z))[iso3]	C55 H96 O6	-1.22	852.72	16.356	60	0			No MS2	2.15214e+06	1.75964e+06	1.56447e+06	9.58926e+06	0.00769706	1.21922e+07	0.00885301	1.07257e+07	0.0105356	0.00902855
O-{Hydroxy[(2R)-2-[(9Z)-9-nonadecenoyloxy]-3-(octadecyloxy)propoxy]phosphoryl}-L-serine	C43 H84 N O9 P	-2.48	789.586	11.777	5	0			DDA for preferred ion	323898	429885	524123	1.19622e+07	0.00960177	8.88393e+06	0.00645079	1.03073e+07	0.0101245	0.0087257
1-docosyl-2-[(10Z,13Z,16Z)-docosatrienoyl]-sn-glycero-3-phosphocholine	C52 H100 N O7 P	0	881.724	17.565	2	0			DDA for preferred ion	102193	141216	120217	1.19557e+07	0.00959652	2.8638e+06	0.00207946	2.4728e+06	0.00242896	0.00470165
Hexacosanedioic acid	C26 H50 O4	1.54	426.372	8.471	2	0			DDA for preferred ion	149691	152312	510939	9.77583e+06	0.00784682	1.16073e+07	0.00842828	7.43551e+06	0.00730369	0.0078596
N-(11Z,14Z)-eicosadienoylethanolamine	C22 H41 N O2	-0.19	351.314	6.336	1	0			DDA for other ion	244261	147284	279772	9.30291e+06	0.00746722	1.06196e+07	0.00771106	8.69026e+06	0.00853619	0.00790482
1,2-dioleoyl-sn-glycero-3-phospho-(1'-sn-glycerol)	C42 H79 O10 P	0.05	774.541	11.917	20	0			No MS2	122718	88948.1	393319	5.89721e+06	0.00473355	1.01489e+07	0.00736933	6.40754e+06	0.00629394	0.00613227
N-Palmitoyl-L-phenylalanine	C25 H41 N O3	1.13	403.309	8.317	1	0			DDA for preferred ion	79622.9	109390	373993	9.90991e+06	0.00795444	8.59732e+06	0.00624268	9.01361e+06	0.00885381	0.00768364
(9Z,11R,12Z,15Z)-11-(Nonadecanoyloxy)-9,12,15-octadecatrienoic acid	C37 H66 O4	-3.66	574.494	11.96	1	0			No MS2	350042	317483	1.90737e+06	2.94798e+06	0.00236627	8.06486e+06	0.00585605	9.89201e+06	0.00971663	0.00597965
DG(16:1(9Z)/18:3(9Z,12Z,15Z)/0:0)	C37 H64 O5	-0.91	588.475	12.024	7	0			No MS2	97733	150068	189910	5.45196e+06	0.00437616	6.37429e+06	0.00462849	9.57351e+06	0.00940378	0.00613614
1-octadecanoyl-2-(7Z,10Z,13Z,16Z-docosatetraenoyl)-sn-glycero-3-phosphocholine	C48 H88 N O8 P	3.77	837.628	15.025	26	0			No MS2	227102	349691	377434	9.22751e+06	0.0074067	6.71364e+06	0.0048749	9.53454e+06	0.0093655	0.0072157
(1Z,2S)-N-[(2S,3R,4E,8E)-1,3-Dihydroxy-4,8-octadecadien-2-yl]-2-hydroxyundecanimidic acid	C29 H55 N O4	0.43	481.413	11.911	1	0			No MS2	175110	207299	569211	9.12169e+06	0.00732176	6.57842e+06	0.00477672	1.82559e+06	0.00179323	0.00463057
(9Z,11E)-13-[(4Z,7Z,10Z,16Z,19Z)-4,7,10,13,16,19-Docosahexaenoyloxy]-9,11-octadecadienoic acid	C40 H62 O4	0.59	606.465	13.895	4	0			DDA for preferred ion	325701	496155	765139	8.99439e+06	0.00721958	6.62001e+06	0.00480691	8.67158e+06	0.00851785	0.00684811
N-(9Z-hexadecenoyl)sphingosine-1-phosphocholine	C39 H77 N2 O6 P	3.58	700.554	13.217	6	0			DDA for preferred ion	171018	112488	247616	7.41688e+06	0.00595335	8.86866e+06	0.0064397	2.97835e+06	0.00292555	0.0051062
Oleoyl ethanolamide	C20 H39 N O2	141424	371.303	8.334	3	2	67.3	8.4	DDA for preferred ion	70034.7	93736.9	328956	8.11948e+06	0.00651731	8.02657e+06	0.00582825	8.73302e+06	0.0085782	0.00697458
3-{[3-({2-O-[(2E)-2-Decenoyl]-6-deoxy-alpha-L-mannopyranosyl}oxy)decanoyl]oxy}decanoic acid	C36 H64 O10	1.79	656.451	9.402	1	0			DDA for preferred ion	149616	215440	656759	8.07602e+06	0.00648242	8.24964e+06	0.00599022	1.47418e+06	0.00144805	0.00464023
1-oleoyl-2-(4Z,7Z,10Z,13Z,16Z,19Z-docosahexaenoyl)-sn-glycerol	C43 H70 O5	-0.73	666.522	12.205	7	0			No MS2	83274.7	118341	162530	8.22332e+06	0.00660066	1.70407e+06	0.00123736	2.65741e+06	0.0026103	0.00348277
(18Z)-15-Oxo-18-tetracosenoic acid	C24 H44 O3	1.09	380.329	9.907	1	0			DDA for preferred ion	103525	137005	381963	8.07896e+06	0.00648478	7.27211e+06	0.00528041	6.55355e+06	0.00643736	0.00606752
(2S,3R,4R,5S,6E,14R)-2-Amino-3,4,5,14-tetrahydroxy-6-icosenoic acid	C20 H39 N O6	4.28	389.279	7.018	1	0			DDA for preferred ion	194563	304067	479629	7.9127e+06	0.00635133	1.45623e+06	0.0010574	5.2764e+06	0.00518285	0.00419719
O-[{(2R)-3-[(4Z,7Z,10Z,13Z,16Z,19Z)-4,7,10,13,16,19-Docosahexaenoyloxy]-2-[(7Z,10Z,13Z,16Z)-7,10,13,16-docosatetraenoyloxy]propoxy}(hydroxy)phosphoryl]-L-serine	C50 H78 N O10 P	1.28	883.537	9.513	2	0			No MS2	87161.1	132240	200602	7.8965e+06	0.00633833	3.76465e+06	0.00273358	2.66682e+06	0.00261954	0.00389715
O-[{(2R)-2-[(4Z,7Z,10Z,13Z,16Z,19Z)-4,7,10,13,16,19-Docosahexaenoyloxy]-3-[(9Z)-9-hexadecenoyloxy]propoxy}(hydroxy)phosphoryl]-L-serine	C44 H72 N O10 P	0.92	805.49	6.521	10	0			DDA for preferred ion	127540	177967	314717	7.8806e+06	0.00632556	3.8172e+06	0.00277174	3.40646e+06	0.00334607	0.00414779
O-{Hydroxy[(2R)-3-(icosyloxy)-2-(tetradecanoyloxy)propoxy]phosphoryl}-L-serine	C40 H80 N O9 P	2.02	749.559	10.691	3	0			No MS2	65481.5	97506.7	146104	5.73981e+06	0.00460721	7.79793e+06	0.00566222	4.14041e+06	0.00406701	0.00477881
PC(18:1(11Z)/24:1(15Z))	C50 H96 N O8 P	-1.39	869.686	16.482	16	0			No MS2	379623	503370	500625	2.75056e+06	0.00220781	7.00957e+06	0.00508978	6.50121e+06	0.00638595	0.00456118
C19 Ceramide (d18:1/19:0)	C37 H73 N O3	-1.42	579.558	12.699	5	0			DDA for preferred ion	459438	726334	859969	5.8902e+06	0.00472792	4.34186e+06	0.00315271	6.77788e+06	0.00665771	0.00484611
PG(16:1(9Z)/20:4(5Z,8Z,11Z,14Z))	C42 H73 O10 P	-3.98	768.491	5.709	12	0			No MS2	33629.9	48118.7	337576	6.73823e+06	0.00540861	5.91873e+06	0.0042977	4.6041e+06	0.00452247	0.00474293
3-Oxotetracosanoic acid	C24 H46 O3	0.63	382.345	8.443	5	0			DDA for preferred ion	74132.9	103348	346688	4.98883e+06	0.00400442	6.51924e+06	0.00473375	5.84328e+06	0.00573968	0.00482595
PG(16:1(9Z)/20:4(5Z,8Z,11Z,14Z))	C42 H73 O10 P	-3.98	768.491	5.578	12	0			No MS2	33173	48186.9	387204	6.08989e+06	0.00488821	3.51282e+06	0.00255072	1.44347e+06	0.00141788	0.00295227
DG(14:0/18:3(9Z,12Z,15Z)/0:0)	C35 H62 O5	-4.6	562.457	12.163	6	0			DDA for preferred ion	158956	192803	244388	6.0805e+06	0.00488067	2.17568e+06	0.0015798	2.82481e+06	0.00277473	0.0030784
O-{[(2R)-2-[(13Z,16Z)-13,16-Docosadienoyloxy]-3-(nonadecanoyloxy)propoxy](hydroxy)phosphoryl}-L-serine	C47 H88 N O10 P	1.17	857.616	11.344	6	0			No MS2	95527.8	135233	184904	2.54114e+06	0.00203971	4.36147e+06	0.00316695	6.02662e+06	0.00591978	0.00370881
1-(9Z-hexadecenoyl)-2-(9Z,12Z-octadecadienoyl)-sn-glycerol	C37 H66 O5	-3.22	590.489	15.024	7	0			No MS2	315673	478773	516757	3.76103e+06	0.00301889	1.78388e+06	0.00129531	6.01758e+06	0.00591089	0.00340836
O-{[(2R)-2-[(11Z)-11-Docosenoyloxy]-3-(nonadecanoyloxy)propoxy](hydroxy)phosphoryl}-L-serine	C47 H90 N O10 P	-1.92	859.629	11.581	6	0			No MS2	74380.5	101914	134064	4.26359e+06	0.00342228	5.19659e+06	0.00377334	730502	0.000717551	0.00263772
O-[{(2R)-3-(Hexadecyloxy)-2-[(9Z,12Z)-9,12-octadecadienoyloxy]propoxy}(hydroxy)phosphoryl]-L-serine	C40 H76 N O9 P	3.16	745.528	10.831	4	0			No MS2	68314.8	95522.1	126311	4.48544e+06	0.00360035	4.42439e+06	0.00321263	4.90892e+06	0.00482189	0.00387829
C2-ceramide	C20 H39 N O3	-0.44	341.293	3.513	3	0			No MS2	44202.3	66216.2	153656	3.88353e+06	0.00311722	1.4466e+06	0.0010504	1.30025e+06	0.0012772	0.00181494
gln-his-ile-ile	C23 H39 N7 O6	3.79	509.298	5.705	48	0			No MS2	31400.6	44929	110725	3.05323e+06	0.00245075	1.76461e+06	0.00128132	1.49751e+06	0.00147096	0.00173434
lys-trp-val-val	C27 H42 N6 O5	-0.23	530.322	5.85	12	0			No MS2	69114	95295.4	239772	1.23833e+06	0.000993981	799129	0.000580263	3.01792e+06	0.00296441	0.00151288
arg-arg-gly-pro	C19 H36 N10 O5	-3.05	484.286	2.41	12	0			DDA for preferred ion	57343.7	74574.3	114410	1.46232e+06	0.00117377	2.24263e+06	0.00162841	1.87629e+06	0.00184302	0.0015484
ala-his-ile-ile	C21 H36 N6 O5	-3.07	452.273	5.341	52	0			DDA for preferred ion	93941.4	122908	261033	3.54256e+06	0.00284353	3.08001e+06	0.00223645	3.26098e+06	0.00320316	0.00276105
lys-lys-tyr-val	C26 H44 N6 O6	0.28	536.332	4.225	14	0			No MS2	52246.1	20772.5	51046.5	3.20323e+06	0.00257115	1.02099e+06	0.000741359	552229	0.000542439	0.00128498
ile-ile-lys-ser	C21 H41 N5 O6	-4.47	459.304	5.331	95	0			DDA for preferred ion	45902	56984.4	115696	3.6446e+06	0.00292543	2.82347e+06	0.00205017	4.05006e+06	0.00397825	0.00298462
arg-ile-lys-met	C23 H46 N8 O5 S	-0.63	546.331	6.717	48	0			No MS2	43214.6	54058.6	110165	1.5472e+06	0.0012419	1.60671e+06	0.00116666	3.91454e+06	0.00384514	0.00208457
gly-ser-lys	C11 H22 N4 O5	2.13	290.16	6.86	6	0			No MS2	83868.7	123446	229675	4.86222e+06	0.00390278	3.16874e+06	0.00230088	4.17715e+06	0.0041031	0.00343559
arg-val-pro-arg	C22 H42 N10 O5	-4.86	526.331	2.007	12	0			No MS2	876.931	2593.52	2589.82	4357.77	3.49788e-06	5.75561e+06	0.00417926	4.59647e+06	0.00451498	0.00289925
arg-his-thr-trp	C27 H38 N10 O6	0.07	598.298	1.994	24	0			No MS2	501.73	1467.77	1475.7	1509.35	1.21152e-06	5.51678e+06	0.00400584	1.46551e+06	0.00143953	0.00181552
arg-his-lys-ser	C21 H38 N10 O6	3.44	526.299	6.32	24	0			No MS2	89858.8	123571	236711	1.93426e+06	0.00155258	4.2842e+06	0.00311084	6.07714e+06	0.00596939	0.00354427
his-ile-ile-ile	C24 H42 N6 O5	-4.19	494.32	7.252	32	0			No MS2	61071.8	82996.5	155372	6.61441e+06	0.00530923	7.35644e+06	0.00534165	7.17229e+06	0.00704513	0.00589867
thr-lys-gly-arg	C18 H36 N8 O6	-0.21	460.276	8.227	48	0			No MS2	59579.6	80894	146191	6.76216e+06	0.00542782	8.34883e+06	0.00606224	5.02889e+06	0.00493973	0.0054766
asn-phe-phe-phe	C31 H35 N5 O6	-0.81	573.258	13.436	4	0			No MS2	64206.1	88617.4	1.49327e+06	8.74269e+06	0.00701755	1.75328e+06	0.00127309	6.39262e+06	0.00627929	0.00485664
lys-trp-val-val	C27 H42 N6 O5	-0.08	530.322	5.516	12	0			DDA for preferred ion	113412	147280	360011	9.88037e+06	0.00793073	9.54348e+06	0.0069297	1.19232e+07	0.0117118	0.00885743
ala-cys-ile-pro	C17 H30 N4 O5 S	-0.41	402.194	6.979	72	0			DDA for preferred ion	117065	159174	517752	1.34447e+07	0.0107917	1.3755e+07	0.00998776	1.32158e+07	0.0129815	0.0112537
ala-ile-lys-lys	C21 H42 N6 O5	1.94	458.323	7.918	23	0			DDA for preferred ion	323077	242011	242350	8.07507e+06	0.00648166	1.83095e+07	0.0132949	7.25491e+06	0.00712629	0.00896761
phe-phe-phe-leu	C33 H40 N4 O5	2.92	572.302	3.731	8	0			No MS2	110552	176858	407888	1.49368e+07	0.0119894	1.69445e+07	0.0123037	2.38308e+07	0.0234083	0.0159005
ala-ala-pro-ile	C17 H30 N4 O5	-1.12	370.221	8.486	36	0			DDA for preferred ion	68270.8	97975.8	328665	2.43673e+07	0.019559	1.89405e+07	0.013753	1.00266e+07	0.00984881	0.014387
phe-phe-tyr-tyr	C36 H38 N4 O7	-3.47	638.272	7.166	6	0			No MS2	116562	174955	318731	2.71752e+07	0.0218129	2.3946e+07	0.0173877	2.82825e+07	0.0277811	0.0223272
arg-ile-pro-trp	C28 H42 N8 O5	0.89	570.328	4.345	48	0			DDA for preferred ion	113281	161176	319621	2.65618e+07	0.0213205	1.20938e+07	0.00878155	2.11545e+07	0.0207795	0.0169605
ile-lys-lys-ser	C21 H42 N6 O6	1.4	474.317	5.706	36	0			DDA for preferred ion	1.238e+06	374429	1.14662e+06	3.756e+07	0.0301485	2.86931e+07	0.0208346	4.4019e+07	0.0432386	0.0314072
leu-val-pro-arg	C22 H41 N7 O5	4.78	483.319	7.733	48	0			DDA for preferred ion	335599	434888	1.39308e+06	6.33401e+07	0.0508416	2.96294e+07	0.0215144	6.13419e+07	0.0602543	0.0442034
phe-trp-val-val	C30 H39 N5 O5	-0.36	549.295	2.161	12	0			DDA for preferred ion	208854	275560	1.33049e+06	8.0721e+07	0.0647928	6.0887e+07	0.0442112	5.52935e+07	0.0543132	0.0544391
his-met-phe-pro	C25 H34 N6 O5 S	-1.75	530.23	2.007	24	0			DDA for preferred ion	204549	290490	1.40258e+06	4.66763e+07	0.0374659	1.1645e+08	0.0845564	1.07129e+08	0.105229	0.0757506
phe-phe-phe-tyr	C36 H38 N4 O6	-1.04	622.278	7.007	4	0			DDA for preferred ion	65335.5	93970.1	177199	1.71796e+08	0.137896	1.98526e+08	0.144154	2.00051e+08	0.196505	0.159518
arg-arg-his-val	C23 H42 N12 O5	3.86	566.342	5.637	12	0			DDA for preferred ion	167234	313668	567914	1.22968e+08	0.0987037	2.38492e+08	0.173174	2.22041e+08	0.218105	0.163327
phe-phe-phe-tyr	C36 H38 N4 O6	-0.98	622.279	7.154	4	0			DDA for preferred ion	190317	283742	520908	1.41759e+09	1.13786	1.23367e+09	0.895792	8.4345e+08	0.828497	0.954051
													1.24583e+11	100	1.37719e+11	100	1.01805e+11	100	100
Sup Table 1

## Sheet: Sheet1
							Peptide 2	0.08
							Peptide 3	0.13
							Peptide 4	0.79
